# Supplementary material for: Short-Term Dynamics of North Sea Bacterioplankton-Dissolved Organic Matter Coherence on Molecular Level
Source: Front Microbiol. 2016 Mar 15;7:321. doi: 10.3389/fmicb.2016.00321 (PMC4791370; doi:10.3389/fmicb.2016.00321)
Supplement: Supplementary file 2 [file DataSheet1.XLSX]

## Sheet: table S1
Sample	DOC [µM]	TDN [µM]	depth [m]	T [°C]	S	O2 [mg l-1]	turbidity	ph	SiO2 [µM]	PO43- [µM]	NO2 [µM]	NO3- [µM]	Chl a [µg l-1]	CO2 [µg l-1]	SPE extr. eff.
6.8.	114.13	13.3834	3.93	17.28	32.477	7.81	0.01	8.28	4.29	0	0.31	2.03	0.571	366.56	51.5001
7.8.	122.27	12.3557	4.09	17.11	32.618	8.2	0.03	8.3	4.64	0	0.26	1.56	0.749	342.9	43.0701
8.8.	119.7	14.5191	3.68	17.21	32.547	8.38	0.03	8.31	5.21	0	0.3	1.75	0.75	337.6	46.569
9.8.	117.02	13.6223	3.34	17.48	32.317	9.19	0.02	8.36	6.23	0.7	0.28	1.57	0.681	285.32	45.2153
10.8.	130.41	16.5269	2.93	17.38	31.736	8.54	0.03	8.34	4.56	0	0.29	1.59	0.726	314.4	48.7849
12.8.	131.57	15.4744	1.79	18.07	31.199	8.54	0.02	8.37	4.14	0.56	0.36	1.67	0.648	302.11	43.5709
13.8.	150.44	17.2688	1.55	18.03	31.475	8.32	0.02	8.38	0	0.6	0.38	1.19	0.677	304.11	39.7832
14.8.	130.73	11.8134	1.65	17.82	32.041	7.29	0.02	8.31	2.46	0	0.36	1.51	0.687	365.2	48.3155
16.8.	121.35	16.7408	2.52	17.63	32.652	7.46	0.02	8.32	3.521	0	0.28	1.51	0.674	364.46	45.5501
17.8.	120.87	16.1084	2.89	17.75	32.776	7.38	0.02	8.31	1.21	0.38	0.28	1.46	0.666	376.97	41.5948
18.8.	108.67	12.9256	3.17	17.85	32.858	7.26	0.02	8.3	1.84	0.4	0.34	1.55	0.659	382.24	45.0086
20.8.	116.08	15.9289	3.93	18.47	32.889	8.19	0.02	8.17	1.28	0	0.34	1.23	0.659	306.48	42.0785
21.8.	114.22	15.3941	4.02	17.93	32.919	7.34	0.02	8.11	2.37	0.36	0.3	2.16	0.684	359.18	43.8694
22.8.	122.9	18.6779	4.2	18.11	32.825	7.99	0.04	8.16	3.47	0.38	0.29	1.16	0.836	317.5	42.037
23.8.	119.77	16.9935	3.94	18.03	32.892	7.99	0.08	8.16	2.92	0.58	0.36	1.26	1.076	310.09	40.5691
25.8.	123.62	15.6023	3.18	18.16	32.76	8.02	0.02	8.16	4.72	0.35	0.42	2.39	0.673	319.9	42.0288
26.8.	121.87	25.2875	2.62	18.07	32.757	8.15	0.04	8.15	4.58	0	0.42	2.01	0.827	330.97	39.7095
