# Supplementary material for: Short-Term Dynamics of North Sea Bacterioplankton-Dissolved Organic Matter Coherence on Molecular Level
Source: Front Microbiol. 2016 Mar 15;7:321. doi: 10.3389/fmicb.2016.00321 (PMC4791370; doi:10.3389/fmicb.2016.00321)
Supplement: Supplementary file 3 [file DataSheet2.XLSX]

## Sheet: table S2
	DOC [µM]	TDN [µM]	depth [m]	T [°C]	S	O2 [mg l-1]	turbidity	ph	SiO2 [µM]	PO43- [µM]	NO2- [µM]	NO3- [µM]	Chl a [µg l-1]
TDN [µM]	0.308824
depth [m]	-0.517474	-0.117719
T [°C]	0.208589	0.507976	-0.0675261
S	-0.60049	0.169118	0.59718	0.361963
O2 [mg l-1]	0.349694	0.161963	-0.0392879	-0.0872236	-0.555829
turbidity	0.218996	0.466916	0.316292	0.0655036	0.210732	0.249603
ph	0.409125	-0.13925	-0.620229	-0.38125	-0.798534	0.460214	-0.297081
SiO2 [µM]	0.0318627	-0.198529	0.206009	-0.366871	-0.313725	0.536197	0.254806	0.00739383
PO43- [µM]	0.0479069	0.163142	-0.0634832	0.292332	0.02978	0.11797	-0.0523875	0.232404	-0.251187
NO2- [µM]	0.270378	0.219759	-0.378638	0.644635	-0.0370381	-0.0482086	-0.0180384	-0.224085	-0.15556	0.119353
NO3- [µM]	-0.183936	-0.338443	0.0466258	-0.213628	-0.116493	0.0994475	-0.202592	-0.230582	0.60699	-0.285026	0.159361
Chl a [µg l-1]	0.214592	0.337216	0.309816	-0.0761203	0.158185	0.13628	0.890302	-0.297784	0.270999	-0.0719044	-0.0691801	-0.158282
CO2 [µg l-1]	-0.384804	-0.382353	0.0134887	-0.381595	0.289216	-0.807363	-0.256184	-0.268642	-0.208333	-0.420804	-0.211117	0.165543	-0.175353
