# Supplementary material for: Short-Term Dynamics of North Sea Bacterioplankton-Dissolved Organic Matter Coherence on Molecular Level
Source: Front Microbiol. 2016 Mar 15;7:321. doi: 10.3389/fmicb.2016.00321 (PMC4791370; doi:10.3389/fmicb.2016.00321)
Supplement: Supplementary file 4 [file DataSheet3.XLSX]

## Sheet: table S3
PERMANOVA
	Comparison	df	SS	MS	Pseudo-F	p	perms
Evs	a vs b	1	46.377	46.377	4.1276	0.001	964
	Res	15	168.54	11.236
	Total	16	214.91
Bacteria	a vs b	1	0.56293	0.56293	5.633	0.001	961
	Res	15	1.499	0.099935
	Total	16	2.062
DOM	a vs b	1	33.928	33.928	3.8429	0.001	968
	Res	15	132.43	8.8286
	Total	16	166.36
ANOVA
Parameter		df	SS	MS	F	p
TDN	Intercept	1	4124.32	4124.32	573.295	2.29261e-13
	group	1	44.0411	44.0411	6.12187	0.0257824
	error	15	107.911	7.19406
depth	Intercept	1	164.818	164.818	247.566	9.86946e-11
	group	1	2.36845	2.36845	3.55755	0.0787895
	error	15	9.9863	0.665753
temperature	Intercept	1	4956.13	4956.13	58630.5	0
	group	1	1.07998	1.07998	12.776	0.00276744
	error	15	1.26797	0.0845316
salinity	Intercept	1	16446.1	16446.1	78933.8	0
	group	1	1.37557	1.37557	6.60212	0.0213573
	error	15	3.12529	0.208353
O2	Intercept	1	991.437	991.437	3293.67	0
	group	1	0.0293651	0.0293651	0.0975543	0.759084
	error	15	4.51519	0.301013
SiO2	Intercept	1	173.606	173.606	59.3332	1.36822e-06
	group	1	0.224358	0.224358	0.0766787	0.785629
	error	15	43.8893	2.92595
PO43-	Intercept	1	1.04307	1.04307	14.1916	0.00186426
	group	1	0.0057049	0.0057049	0.0776189	0.784355
	error	15	1.10248	0.0734989
NO2-	Intercept	1	1.73098	1.73098	802.17	1.94289e-14
	group	1	0.0069377	0.0069377	3.21506	0.093148
	error	15	0.0323682	0.00215788
NO3-	Intercept	1	41.8335	41.8335	329.022	1.29261e-11
	group	1	0.056614	0.056614	0.445271	0.514724
	error	15	1.90717	0.127145
Chl a	Intercept	1	8.42625	8.42625	827.522	1.54321e-14
	group	1	0.0485028	0.0485028	4.76334	0.0453839
	error	15	0.152738	0.0101825
DOC	Intercept	1	231198	231198	2598.23	0
	group	1	80.1604	80.1604	0.900852	0.357596
	error	15	1334.74	88.9829
