# Supplementary material for: Short-Term Dynamics of North Sea Bacterioplankton-Dissolved Organic Matter Coherence on Molecular Level
Source: Front Microbiol. 2016 Mar 15;7:321. doi: 10.3389/fmicb.2016.00321 (PMC4791370; doi:10.3389/fmicb.2016.00321)
Supplement: Supplementary file 5 [file DataSheet4.XLSX]

## Sheet: table S4
OTU_ID	taxonomic classification	6.8.	7.8.	8.8.	9.8.	10.8.	12.8.	13.8.	14.8.	16.8.	17.8.	18.8.	20.8.	21.8.	22.8.	23.8.	25.8.	26.8.
33	Archaea; Euryarchaeota; Thermoplasmata; Thermoplasmatales; Marine Group II; Marine Group II_unid	5.9129	2.85936	4.51159	2.67878	4.20879	0.685197	2.217	0.786316	2.6188	1.42155	1.30842	0.0598052	3.8828	3.21858	5.07809	2.52638	5.31694
74	Bacteria; Actinobacteria; Acidimicrobiia; Acidimicrobiales; Acidimicrobiaceae; Acidimicrobiaceae_uncultured	2.13368	0.526413	0.618101	1.83647	2.12383	9.98936	0.294476	2.14436	2.60583	1.5124	4.69797	3.38633	0.971065	2.11089	0.584799	0.820442	1.00901
78	Bacteria; Actinobacteria; Acidimicrobiia; Acidimicrobiales; Acidimicrobiales_OM1 clade; Candidatus Actinomarina	2.46248	0.998142	1.77817	2.9839	8.77479	4.07732	1.86716	1.56323	3.25891	1.76625	4.40721	3.32427	4.55114	5.19512	6.07355	4.78531	6.76718
79	Bacteria; Actinobacteria; Acidimicrobiia; Acidimicrobiales; Acidimicrobiales_Sva0996 marine group; Acidimicrobiales_Sva0996 marine group_unid	0.394867	0.189746	0.270079	0.822255	0.481143	0.902847	0.14443	0.424485	0.365465	0.197734	0.449226	0.291127	0.242035	0.635954	0.262577	0.292757	0.425402
80	Bacteria; Actinobacteria; Acidimicrobiia; Acidimicrobiales; Acidimicrobiales_uncultured; Acidimicrobiales_uncultured	0.0124367	0.0434834	0.0625351	0.210578	0.0947706	0.198304	0.0272812	0.0971148	0.0227064	0.0213767	0.0203533	0.0417508	0.0380236	0.089571	0.0980379	0.0108429	0.0714863
143	Bacteria; Actinobacteria; Actinobacteria; Actinobacteria_PeM15; Actinobacteria_PeM15_unid; Actinobacteria_PeM15_unid	0.118926	0.0915787	0.0797549	0.398235	0.133651	0.678748	0.106718	0.444848	0.391415	0.299273	0.505197	1.75805	0.312964	0.355298	0.0877542	0.220471	0.171684
153	Bacteria; Actinobacteria; Actinobacteria; Propionibacteriales; Propionibacteriaceae; Propionibacteriaceae_uncultured	0.0567427	0.0210829	0.0163135	0.083085	0.0243002	0.13059	0.0208621	0.0908493	0.0475753	0.0400812	0.0676019	0.161361	0.0226679	0.0208999	0.00959811	0.0325286	0.012891
169	Bacteria; Bacteria_BD1-5; Bacteria_BD1-5_unid; Bacteria_BD1-5_unid; Bacteria_BD1-5_unid; Bacteria_BD1-5_unid	0.0652929	0.202264	0.103319	0.14898	0.0631804	0.127366	0.0722149	0.164469	0.0789317	0.101539	0.0712365	0.11284	0.160869	0.176156	0.121348	0.0903571	0.137699
240	Bacteria; Bacteroidetes; Cytophagia; Cytophagales; Flammeovirgaceae; Marinoscillum	0.352893	0.32349	0.173104	0.150413	0.177391	0.172508	0.255962	0.303875	0.277883	0.38478	0.249328	0.121867	0.146245	0.122414	0.171395	0.180714	0.118949
256	Bacteria; Bacteroidetes; Cytophagia; Cytophagia_Order III; Cytophagia_Order III_unid; Cytophagia_Order III_uncultured	6.41503	3.37194	8.46762	4.13849	4.58787	1.26721	0.664377	0.346167	0.0562253	0.245832	0.293669	0.239221	0.289565	0.370227	0.374326	0.422871	0.088479
260	Bacteria; Bacteroidetes; Flavobacteriia; Flavobacteriales; Cryomorphaceae; Crocinitomix	0.139913	0.126497	0.088818	0.3438	0.359642	0.527198	0.523959	0.584255	0.240039	0.317978	0.296576	0.590154	0.461402	0.507569	0.453168	0.614428	0.578922
262	Bacteria; Bacteroidetes; Flavobacteriia; Flavobacteriales; Cryomorphaceae; Fluviicola	0.265835	0.236523	0.211169	0.345233	0.974436	0.630381	0.78955	0.728361	0.885549	0.929885	1.36948	1.36085	1.39664	1.54659	2.38445	3.50586	3.36279
264	Bacteria; Bacteroidetes; Flavobacteriia; Flavobacteriales; Cryomorphaceae; Owenweeksia	1.78234	8.1538	3.09685	3.07701	3.19304	3.09548	8.84873	4.58162	4.69373	4.61469	3.09224	2.57388	4.66082	3.53805	5.22754	3.06853	2.26881
290	Bacteria; Bacteroidetes; Flavobacteriia; Flavobacteriales; Flavobacteriaceae; Formosa	0.191992	0.322173	0	0.610245	0.330482	1.36556	2.40556	2.85392	3.22431	6.25534	2.98321	9.35557	3.7307	1.66602	1.12161	1.10597	0.235553
313	Bacteria; Bacteroidetes; Flavobacteriia; Flavobacteriales; Flavobacteriaceae; NS2b marine group	0.186551	0.24443	0	0.214875	0.284312	0.183794	0.531983	0.386893	0.392496	1.05547	0.391074	0.314824	1.01713	0.537426	0.901537	1.02646	0.491029
315	Bacteria; Bacteroidetes; Flavobacteriia; Flavobacteriales; Flavobacteriaceae; NS4 marine group	2.04118	1.6359	1.45553	0.975533	1.09108	1.69768	2.34779	3.28467	1.94302	3.74091	2.7019	3.15049	2.19513	1.10471	1.49936	1.80353	1.53813
316	Bacteria; Bacteroidetes; Flavobacteriia; Flavobacteriales; Flavobacteriaceae; NS5 marine group	4.43137	4.49987	1.62682	4.25166	4.13103	8.37713	9.78352	10.905	5.84743	6.8245	5.14356	7.092	3.54132	3.65748	4.29858	4.76001	4.80365
321	Bacteria; Bacteroidetes; Flavobacteriia; Flavobacteriales; Flavobacteriaceae; Polaribacter	0.21842	2.27629	0.51025	0.978398	0.498153	0.45626	0.932375	0.820776	0.283289	0.32065	0.247874	0.2821	0.186462	0.250799	0.300969	0.180714	0.209185
337	Bacteria; Bacteroidetes; Flavobacteriia; Flavobacteriales; Flavobacteriaceae; Tenacibaculum	2.59306	4.51042	4.29861	4.83469	2.52722	4.55777	6.01791	6.84502	5.06244	5.14109	5.73744	6.17348	4.44584	1.94966	4.43913	3.24924	2.6614
338	Bacteria; Bacteroidetes; Flavobacteriia; Flavobacteriales; Flavobacteriaceae; Ulvibacter	0.309364	0.376856	0.314488	0.671843	0.580774	0.994744	1.07921	0.834874	0.704979	0.438221	0.439776	0.339649	0.267628	0.229899	0.194705	0.206014	0.0785178
340	Bacteria; Bacteroidetes; Flavobacteriia; Flavobacteriales; Flavobacteriaceae; Winogradskyella	0.251067	0.296478	0.000906306	0.805065	0.364502	1.30752	0.667587	1.33298	0.651998	0.740167	0.622229	2.83003	0.80069	0.415012	0.371584	0.321671	0.181646
344	Bacteria; Bacteroidetes; Flavobacteriia; Flavobacteriales; Flavobacteriaceae; Flavobacteriaceae_uncultured	1.39214	1.89087	1.18001	3.70874	2.67059	5.67504	4.07774	6.18088	3.5422	2.97937	3.029	3.93022	2.19879	2.13776	2.98913	2.36013	1.4309
345	Bacteria; Bacteroidetes; Flavobacteriia; Flavobacteriales; Flavobacteriales_NS7 marine group; Flavobacteriales_NS7 marine group_unid	0.399531	0.392668	0.256485	0.151845	0.223561	0.0902847	0.381134	0.346167	0.801211	1.17304	0.757433	0.449103	0.888437	0.531454	0.654043	0.675871	0.337509
346	Bacteria; Bacteroidetes; Flavobacteriia; Flavobacteriales; Flavobacteriales_NS9 marine group; Flavobacteriales_NS9 marine group_unid	2.29303	2.862	2.31471	2.24473	3.12743	1.29462	3.38929	1.71987	1.9787	2.65605	1.9103	0.61385	1.75494	1.33461	1.41641	1.87943	1.37113
367	Bacteria; Bacteroidetes; Sphingobacteriia; Sphingobacteriales; Sphingobacteriales_NS11-12 marine group; Sphingobacteriales_NS11-12 marine group_unid	0.596964	0.39201	0.316301	0.393938	0.405813	0.785155	1.0431	1.14501	0.677948	0.6413	0.403431	0.188443	0.308577	0.211985	0.280402	0.3036	0.164653
380	Bacteria; Bacteroidetes; Sphingobacteriia; Sphingobacteriales; Saprospiraceae; Saprospiraceae_uncultured	1.12164	1.10553	0.842865	1.64738	0.556474	1.22207	0.652341	1.53817	0.856355	1.01005	1.10198	1.27284	0.634702	1.06291	0.965982	1.04453	0.677948
453	Bacteria; Cyanobacteria; Cyanobacteria; Cyanobacteria_SubsectionI; Cyanobacteria_SubsectionI_FamilyI; Prochlorococcus	0.0598518	0.0382127	0.00725045	0.107438	0.0729005	0.070938	0.00802388	0.0736192	0.143807	0.0855066	0.292215	0.399454	0.0775097	0.101514	0.0671868	0.104814	0.163481
454	Bacteria; Cyanobacteria; Cyanobacteria; Cyanobacteria_SubsectionI; Cyanobacteria_SubsectionI_FamilyI; Synechococcus	0.450832	0.185134	0.282767	0.826553	0.286742	0.491729	0.0433289	0.419786	0.508191	0.245832	1.19721	1.38568	0.66322	0.561311	0.405177	0.296371	0.466419
478	Bacteria; Deferribacteres; Deferribacteres; Deferribacterales; SAR406 clade(Marine group A); SAR406 clade(Marine group A)_unid	0.823935	1.21885	0.88093	0.833715	0.554044	0.13059	0.358667	0.158203	0.347083	0.689397	0.378716	0.0236964	0.601066	0.51354	0.408605	0.910799	0.469935
625	Bacteria; Firmicutes; Clostridia; Thermoanaerobacterales; Thermoanaerobacteraceae; Thermoanaerobacter	0.0373102	0.0388715	0.065254	0.060165	0.145801	0.201528	0.0465385	0.104947	0.111369	0.0374091	0.119212	0.192957	0.0497232	0.0985281	0.0459338	0.0975857	0.0451184
711	Bacteria; Planctomycetes; Planctomycetacia; Planctomycetales; Planctomycetaceae; Blastopirellula	0.0544108	0.115297	0.212076	0.971235	0.495723	1.52033	0.0690054	0.195796	0.132995	0.0213767	0.08214	0.285485	0.122846	0.208999	0.440142	0.0650571	0.0960964
719	Bacteria; Planctomycetes; Planctomycetacia; Planctomycetales; Planctomycetaceae; Rhodopirellula	0.0342011	0.0296478	0.0570973	0.29223	0.177391	0.227324	0.0369098	0.0438583	0.0756879	0.0374091	0.146107	0.468286	0.171838	0.223927	0.156312	0.0831285	0.113675
721	Bacteria; Planctomycetes; Planctomycetacia; Planctomycetales; Planctomycetaceae; Planctomycetaceae_uncultured	0.113485	0.0388715	0.0498468	0.439778	0.221131	0.617483	0.0529576	0.205194	0.344921	0.211094	1.00313	2.10108	0.482608	0.692682	0.393523	0.285528	0.30118
737	Bacteria; Proteobacteria; Alphaproteobacteria; Caulobacterales; Hyphomonadaceae; Hellea	0.437618	0.502695	0.540158	0.726278	0.255152	0.385322	0.327374	0.341468	0.309239	0.435549	0.487025	0.294513	0.467252	0.295584	0.265319	0.393957	0.270711
750	Bacteria; Proteobacteria; Alphaproteobacteria; Alphaproteobacteria_OCS116 clade; Alphaproteobacteria_OCS116 clade_unid; Alphaproteobacteria_OCS116 clade_unid	0.558099	0.376197	0.286393	0.254985	0.255152	0.212814	0.527971	0.377494	0.481159	0.390124	0.249328	0.144435	0.42996	0.250799	0.892625	0.357814	0.327548
796	Bacteria; Proteobacteria; Alphaproteobacteria; Rhizobiales; Phyllobacteriaceae; Pseudahrensia	0.0240962	0.0382127	0.0344396	0.161873	0.0461703	0.148325	0.0457361	0.108079	0.0389252	0.0240487	0.0654212	0.170389	0.0380236	0.0507569	0.0377069	0.0108429	0.0193365
808	Bacteria; Proteobacteria; Alphaproteobacteria; Rhizobiales; Rhodobiaceae; Rhodobium	0.72755	0.509283	0.437746	0.954045	0.566194	1.16564	0.85695	0.661007	0.744986	0.785592	0.893363	0.452489	0.529406	0.51354	0.503215	0.654185	0.469349
820	Bacteria; Proteobacteria; Alphaproteobacteria; Rhodobacterales; Rhodobacteraceae; Candidatus Planktomarina (DC5-80-3 lineage)	6.01084	5.78198	5.19495	4.91634	4.01439	4.9576	6.02754	4.75236	4.64832	3.41759	5.10358	3.38746	6.06697	5.58027	5.58542	5.19373	6.23806
834	Bacteria; Proteobacteria; Alphaproteobacteria; Rhodobacterales; Rhodobacteraceae; Leisingera	0.161678	0.179204	0.158604	0.32088	0.196831	0.317609	0.196585	0.33207	0.327621	0.366075	0.510286	0.575484	0.402173	0.334398	0.302341	0.495157	0.343369
835	Bacteria; Proteobacteria; Alphaproteobacteria; Rhodobacterales; Rhodobacteraceae; Lentibacter	0.159346	0.180522	0.421432	0.0214875	0.262442	0.00322445	0.105113	0.0814511	0.0594691	0.328666	0.175184	0.016926	0.359031	0.19407	0.287258	0.6578	1.01897
842	Bacteria; Proteobacteria; Alphaproteobacteria; Rhodobacterales; Rhodobacteraceae; Maritimibacter	0.083948	0.270124	0.0552847	0.123195	0.0364502	0.241834	0.272812	0.112778	0.0767692	0.0507696	0.037072	0.151206	0.03583	0.0477712	0.0452482	0.0397571	0.0550796
868	Bacteria; Proteobacteria; Alphaproteobacteria; Rhodobacterales; Rhodobacteraceae; Roseobacter clade NAC11-7 lineage	4.20129	6.2682	5.75232	3.7288	2.87714	1.0157	3.09481	1.65565	3.73682	5.5606	5.42851	0.591282	4.94454	4.88162	4.09634	5.19011	6.8246
869	Bacteria; Proteobacteria; Alphaproteobacteria; Rhodobacterales; Rhodobacteraceae; Roseobacter clade OCT lineage	4.83712	3.54719	3.26089	2.70599	2.45189	1.77023	2.81959	2.00808	3.33243	2.96601	4.06993	1.09793	3.86744	3.89037	2.96239	5.19373	4.95307
878	Bacteria; Proteobacteria; Alphaproteobacteria; Rhodobacterales; Rhodobacteraceae; Sulfitobacter	4.62569	4.00706	2.6736	3.22456	1.15426	1.11405	1.66255	1.14971	4.42991	3.64739	2.76805	0.672527	4.41294	2.51396	3.77343	2.44687	1.87388
880	Bacteria; Proteobacteria; Alphaproteobacteria; Rhodobacterales; Rhodobacteraceae; Tateyamaria	0.289154	0.237841	0.188512	0.474158	0.204121	0.664238	0.186956	0.706432	0.674704	0.403484	0.883187	1.03136	0.407292	0.543397	0.436029	0.4807	0.575992
887	Bacteria; Proteobacteria; Alphaproteobacteria; Rhodobacterales; Rhodobacteraceae; Rhodobacteraceae_uncultured	0.582973	0.61338	0.532002	1.0844	0.413103	0.972173	0.386751	0.588954	0.339515	0.646644	0.379443	0.880153	0.336363	0.295584	0.501844	0.253	0.562515
904	Bacteria; Proteobacteria; Alphaproteobacteria; Rhodospirillales; Rhodospirillaceae; AEGEAN-169 marine group	0.139913	0.0665428	0.134133	0.140385	0.104491	0.13059	0.0481433	0.0266282	0.20652	0.200406	0.463764	0.0598052	0.556461	0.307527	0.528582	0.610814	0.968581
907	Bacteria; Proteobacteria; Alphaproteobacteria; Rhodospirillales; Rhodospirillaceae; Defluviicoccus	0.558876	0.396621	0.349834	0.273608	0.150661	0.0725502	0.0938794	0.13784	0.105963	0.144292	0.168641	0.0473928	0.0957903	0.131371	0.0713003	0.112043	0.088479
946	Bacteria; Proteobacteria; Alphaproteobacteria; Rickettsiales; Rickettsiales_SAR116 clade; Rickettsiales_SAR116 clade_unid	3.29418	2.87913	2.36546	2.0714	2.74835	1.60739	3.72228	2.15845	2.34741	3.07022	2.17635	0.709764	2.54758	2.8812	3.15846	4.22148	2.82781
947	Bacteria; Proteobacteria; Alphaproteobacteria; Rickettsiales; Rickettsiales_SAR116 clade; Candidatus Puniceispirillum	0.198988	0.309655	0.0978811	0.123195	0.221131	0.0467546	0.233495	0.0391592	0.143807	0.331338	0.167188	0.138793	0.182806	0.229899	0.158369	0.112043	0.301766
948	Bacteria; Proteobacteria; Alphaproteobacteria; Rickettsiales; Rickettsiales_SHWN-night2; Rickettsiales_SHWN-night2_unid	0.224639	0.195675	0.191231	0.330908	0.106921	0.216038	0.106718	0.260017	0.183814	0.187046	0.335102	0.287742	0.165257	0.197056	0.108322	0.271071	0.158207
955	Bacteria; Proteobacteria; Alphaproteobacteria; SAR11 clade; SAR11 clade_unid; SAR11 clade_unid	0.418186	0.123862	0.0607225	0.147548	0.279452	0.685197	0.191771	0.0877166	0.37844	0.253848	0.140292	0.0045136	0.755354	2.27809	0.490189	0.571057	1.28207
957	Bacteria; Proteobacteria; Alphaproteobacteria; SAR11 clade; SAR11 clade_Surface 1; SAR11 clade_Surface 1_unid	5.15425	0.884163	0.991499	0.878123	3.42389	1.9653	0.771095	0.429185	0.938531	1.10357	2.01134	0.0699608	1.31108	6.93578	1.70504	2.06014	3.64697
959	Bacteria; Proteobacteria; Alphaproteobacteria; SAR11 clade; SAR11 clade_Surface 2; SAR11 clade_Surface 2_unid	0.401085	0.155486	0.191231	0.133223	1.04977	1.0157	0.182142	0.225557	0.351408	0.26988	1.05546	0.133151	0.52575	1.71976	0.896738	0.675871	1.40453
961	Bacteria; Proteobacteria; Alphaproteobacteria; Alphaproteobacteria_SB1-18; Alphaproteobacteria_SB1-18_unid; Alphaproteobacteria_SB1-18_unid	0.510684	0.386739	0.395149	0.302258	0.170101	0.151549	0.215842	0.0610883	0.15462	0.259192	0.15483	0.0643188	0.317351	0.21497	0.200875	0.2783	0.237311
981	Bacteria; Proteobacteria; Alphaproteobacteria; Sphingomonadales; Sphingomonadaceae; Sphingomonas	0.177224	1.09236	0.0951621	0.156143	0.213841	0.536872	0.793562	10.5808	0.161107	0.227127	0.277677	5.19854	1.36666	0.179142	0.146714	0.180714	0.0873071
1047	Bacteria; Proteobacteria; Betaproteobacteria; Burkholderiales; Oxalobacteraceae; Massilia	0.147686	1.03174	0.0126883	0.3438	1.51876	0.122529	1.09045	4.14774	2.14413	0.0748183	0.15265	1.23109	2.13956	0.149285	0.859031	0.0542143	0.0521499
1064	Bacteria; Proteobacteria; Betaproteobacteria; Methylophilales; Methylophilaceae; Methylophilaceae_OM43 clade	1.51262	1.46921	0.705106	0.921098	1.34137	1.00119	1.42103	2.56728	2.68908	1.41888	1.41092	1.81108	1.95676	1.07485	1.21896	1.37343	1.31957
1066	Bacteria; Proteobacteria; Betaproteobacteria; Methylophilales; Methylophilaceae; Methylophilaceae_uncultured	0.000777297	0.00395304	0	0	0.381512	0	2.80836	0.0093982	0.907174	0	0.719634	9.96604	0.00146245	0	0.00274232	0	0.000585954
1110	Bacteria; Proteobacteria; Deltaproteobacteria; Bdellovibrionales; Bdellovibrionaceae; Bdellovibrionaceae_OM27 clade	0.651375	0.34062	0.296362	0.28077	0.194401	0.201528	0.132394	0.173867	0.781748	1.16236	1.36585	0.0981709	0.210593	0.226913	0.103523	0.122886	0.165239
1192	Bacteria; Proteobacteria; Deltaproteobacteria; Syntrophobacterales; Syntrophobacteraceae; Thermodesulforhabdus	0.0450832	0.0454599	0.0516594	0.0701925	0.133651	0.3692	0.0320955	0.176999	0.110288	0.0400812	0.135204	0.213268	0.091403	0.0686711	0.0541608	0.0614428	0.050392
1197	Bacteria; Proteobacteria; Epsilonproteobacteria; Campylobacterales; Campylobacteraceae; Arcobacter	0.478815	1.98706	0.641665	0.46986	0.211411	0.119305	0.202202	0.106513	0.0810942	0.122916	0.0843207	0.0575484	0.576936	0.991252	0.839149	0.6325	0.82678
1205	Bacteria; Proteobacteria; Epsilonproteobacteria; Campylobacterales; Helicobacteraceae; Sulfurovum	0.0147686	0.114638	0.137759	0.494213	0.0558904	0.257956	0.15807	0.372795	0.0789317	0.0133604	0.0276223	0.0914005	0.0928654	0.241842	0.187849	0.0831285	0.116019
1230	Bacteria; Proteobacteria; Gammaproteobacteria; Alteromonadales; Alteromonadaceae; Glaciecola	0.125145	6.0073	0.949809	0.734873	0.218701	0.0918969	0.206214	0.0454246	0.0454128	0.0240487	0.0181726	0.0124124	0.220098	0.376198	0.226927	0.0289143	0.343369
1231	Bacteria; Proteobacteria; Gammaproteobacteria; Alteromonadales; Alteromonadaceae; Haliea	0.0979394	0.121226	0.0761297	0.295095	0.0923406	0.266017	0.114741	0.219291	0.101638	0.179029	0.151923	0.239221	0.106759	0.391127	0.355816	0.137343	0.147074
1233	Bacteria; Proteobacteria; Gammaproteobacteria; Alteromonadales; Alteromonadaceae; Luminiphilus	0.877568	0.449987	0.317207	0.684735	0.656104	2.07332	0.748628	1.32201	0.839055	0.748183	0.893363	0.810192	0.458477	0.397098	0.529953	0.751771	0.462317
1235	Bacteria; Proteobacteria; Gammaproteobacteria; Alteromonadales; Alteromonadaceae; Marinobacter	0.0536335	0.0316243	0.10785	0.088815	0.165241	0.0757747	0.102706	0.426052	0.130832	0.328666	0.233336	0.16249	0.342213	0.325441	0.428487	0.549371	0.105472
1238	Bacteria; Proteobacteria; Gammaproteobacteria; Alteromonadales; Alteromonadaceae; OM60(NOR5) clade	2.03807	1.91788	1.49541	3.50103	1.90999	5.14623	2.58529	3.55565	3.10969	3.14504	3.58145	6.5041	2.47519	2.41842	2.12393	2.20833	1.69282
1243	Bacteria; Proteobacteria; Gammaproteobacteria; Alteromonadales; Alteromonadaceae; SAR92 clade	0.876013	1.18986	0.696949	0.604515	0.349922	0.288589	0.877812	0.451114	1.47808	1.43758	0.807589	0.284357	1.14583	0.901681	1.01946	0.983085	0.794553
1251	Bacteria; Proteobacteria; Gammaproteobacteria; Alteromonadales; Colwelliaceae; Colwellia	0.159346	0.569237	0.487593	0.335205	0.174961	0.108019	0.120358	0.0908493	0.0648754	0.0881787	0.0639674	0.0022568	0.25081	0.540411	0.649244	0.249386	0.35626
1256	Bacteria; Proteobacteria; Gammaproteobacteria; Alteromonadales; Idiomarinaceae; Idiomarina	0.914101	1.10356	10.2947	3.24175	3.0764	1.95079	1.0415	0.222424	0.299508	0.510368	0.409246	0.178287	0.455553	0.456812	0.504587	0.4807	0.0802756
1264	Bacteria; Proteobacteria; Gammaproteobacteria; Alteromonadales; Psychromonadaceae; Psychromonas	0.120481	0.986942	0.966122	0.471293	0.296462	0.0902847	0.227878	0.0814511	0.0854193	0.109555	0.0574253	0.0349804	0.54988	0.689696	1.33962	0.180714	0.658026
1286	Bacteria; Proteobacteria; Gammaproteobacteria; Chromatiales; Granulosicoccaceae; Granulosicoccus	0.0388648	0.148239	0.185793	0.497078	0.111781	0.240222	0.129184	0.275681	0.0443315	0.0507696	0.0341644	0.0552916	0.0818971	0.173171	0.370899	0.0506	0.10137
1318	Bacteria; Proteobacteria; Gammaproteobacteria; Gammaproteobacteria_KI89A clade; Gammaproteobacteria_KI89A clade_unid; Gammaproteobacteria_KI89A clade_unid	0.263504	0.31822	0.278236	0.26358	0.196831	0.0564279	0.129184	0.148805	0.302752	0.65466	0.415788	0.11961	0.570355	0.668796	0.619764	0.610814	0.546695
1342	Bacteria; Proteobacteria; Gammaproteobacteria; Oceanospirillales; Oceanospirillales_BPS-CK174; Oceanospirillales_BPS-CK174_unid	1.42789	0.55672	1.57335	0.77928	1.2466	0.249895	0.119556	0.0485574	0.0162188	0.0267208	0.0261685	0.0067704	0.00950591	0.0029857	0.0198818	0	0.00175786
1349	Bacteria; Proteobacteria; Gammaproteobacteria; Oceanospirillales; Halomonadaceae; Chromohalobacter	4.06682	0.990236	4.28502	3.43227	5.22696	4.72705	0.219854	0.296043	0.0648754	0.0347371	0.188995	0.0722176	0.103103	0.19407	0.10695	0.122886	0.0574234
1351	Bacteria; Proteobacteria; Gammaproteobacteria; Oceanospirillales; Halomonadaceae; Halomonas	0.342011	0.139674	0.411463	0.753495	0.797045	0.62232	0.324165	0.543529	0.0616316	0.189718	0.306026	0.33175	0.335632	0.417998	0.673925	1.25416	0.277156
1362	Bacteria; Proteobacteria; Gammaproteobacteria; Oceanospirillales; Oceanospirillales_OM182 clade; Oceanospirillales_OM182 clade_unid	0.19277	0.280007	0.256485	0.330908	0.274592	0.203141	0.572905	0.109646	0.285452	0.347371	0.125027	0.0101556	0.329782	0.49264	0.341419	0.6072	0.360947
1381	Bacteria; Proteobacteria; Gammaproteobacteria; Oceanospirillales; Oceanospirillaceae; Pseudospirillum	0.968512	0.913152	0.983342	0.59592	0.420393	0.307935	0.563276	0.203628	0.649835	1.07418	0.580068	0.156848	0.982765	0.991252	1.0695	1.29391	1.10452
1387	Bacteria; Proteobacteria; Gammaproteobacteria; Oceanospirillales; SAR86 clade; SAR86 clade_unid	2.04973	2.33361	1.99206	2.55701	2.65601	1.23335	4.45807	1.06356	3.47191	5.21323	2.88798	0.651087	5.10833	5.55937	4.05795	7.04785	6.29431
1391	Bacteria; Proteobacteria; Gammaproteobacteria; Oceanospirillales; Oceanospirillales_TBZ33; Oceanospirillales_TBZ33_unid	5.16047	1.82696	7.6891	1.90093	6.9061	0.290201	0.274417	0.0281946	0.00324377	0.0374091	0.0327106	0	0.0182806	0.0119428	0.0541608	0.0144571	0.00527358
1393	Bacteria; Proteobacteria; Gammaproteobacteria; Oceanospirillales; Oceanospirillales_ZD0405; Oceanospirillales_ZD0405_unid	1.1434	2.97861	2.91649	2.48109	1.61596	0.523974	1.90005	0.916325	3.67519	5.44303	3.22381	0.183929	5.13904	4.92342	5.9474	8.69597	7.71349
1396	Bacteria; Proteobacteria; Gammaproteobacteria; Gammaproteobacteria_unid; Gammaproteobacteria_unid; Marinicella	0.101826	0.114638	0.114195	0.32661	0.128791	0.298262	0.132394	0.272548	0.234633	0.307289	0.271862	0.391555	0.452628	0.785239	0.683523	1.12766	1.1432
1400	Bacteria; Proteobacteria; Gammaproteobacteria; Pseudomonadales; Moraxellaceae; Acinetobacter	0.347452	0.00263536	0	1.1417	0.0486003	0.0128978	2.83564	0.00626547	2.74855	0.00267208	0.00944973	0.00789881	0.000731224	0.0029857	1.45274	0.0216857	0.00175786
1412	Bacteria; Proteobacteria; Gammaproteobacteria; Salinisphaerales; Salinisphaeraceae; Salinisphaera	0.749314	0.308996	0.696043	0.501375	0.468993	0.140264	0.0449337	0.0454246	0.0497378	0.0267208	0.100313	0.0722176	0.0584979	0.0447855	0.0562175	0.0795142	0.0152348
1427	Bacteria; Proteobacteria; Gammaproteobacteria; Thiotrichales; Piscirickettsiaceae; Piscirickettsiaceae_uncultured	0.35367	0.195675	0.121445	0.116033	0.109351	0.38371	0.323362	0.294477	0.375196	0.446238	0.379443	0.260661	0.180612	0.155256	0.129575	0.1771	0.0820335
1432	Bacteria; Proteobacteria; Gammaproteobacteria; Thiotrichales; Thiotrichaceae; Cocleimonas	0.00777297	0.049413	0.0634414	0.277905	0.0680404	0.141876	0.0625863	0.213026	0.0227064	0.00801625	0.00218071	0.0722176	0.0277865	0.0985281	0.0877542	0.0180714	0.0462903
1433	Bacteria; Proteobacteria; Gammaproteobacteria; Thiotrichales; Thiotrichaceae; Leucothrix	0.0108822	0.0942141	0.0453153	0.312285	0.0558904	0.32567	0.119556	0.203628	0.0637941	0.0267208	0.0472487	0.122996	0.0723912	0.170185	0.137801	0.0253	0.0943385
1437	Bacteria; Proteobacteria; Gammaproteobacteria; Thiotrichales; Thiotrichaceae; Thiothrix	0.0217643	0.0401892	0.0371585	0.213443	0.0413103	0.120917	0.0714125	0.076752	0.0583878	0.0935229	0.111216	0.191828	0.0870157	0.089571	0.0966667	0.1771	0.223248
1449	Bacteria; Proteobacteria; Gammaproteobacteria; Vibrionales; Vibrionaceae; Vibrio	0.628833	0.519824	0.341677	0.296528	0.476283	0.472383	0.882627	0.393158	0.363302	0.251176	0.0588791	0.0857585	0.408023	0.543397	0.716431	0.325286	0.498646
1451	Bacteria; Proteobacteria; Gammaproteobacteria; Xanthomonadales; Xanthomonadales_JTB255 marine benthic group; Xanthomonadales_JTB255 marine benthic group_unid	0.0310919	0.116615	0.0833802	0.340935	0.102061	0.193467	0.0970889	0.270981	0.101638	0.0721462	0.142473	0.45136	0.10164	0.570268	0.258463	0.0506	0.0802756
1532	Bacteria; Verrucomicrobia; Opitutae; Opitutae_MB11C04 marine group; Opitutae_MB11C04 marine group_unid; Opitutae_MB11C04 marine group_unid	0.578309	0.592956	0.624445	0.391073	0.381512	0.198304	0.721347	0.203628	0.949343	1.8277	1.18849	0.0315952	0.437272	0.373212	0.420946	0.426485	0.471693
1539	Bacteria; Verrucomicrobia; Opitutae; Puniceicoccales; Puniceicoccaceae; Lentimonas	0.464046	0.122544	0.0806612	0.042975	0.0583204	0.0370812	0.0385146	0.106513	1.48457	0.678709	0.673839	0.0146692	0.187193	0.331413	0.225556	0.0614428	0.0931666
1554	Bacteria; Verrucomicrobia; Verrucomicrobiae; Verrucomicrobiales; Verrucomicrobiales_DEV007; Verrucomicrobiales_DEV007_unid	0.158569	0.0197652	0.138665	0.823688	0.257582	0.848031	0.05376	0.305442	0.336271	0.283241	1.50614	2.16089	0.549149	1.44508	0.423003	0.173486	0.305282
1556	Bacteria; Verrucomicrobia; Verrucomicrobiae; Verrucomicrobiales; Rubritaleaceae; Rubritalea	0.0520789	0.114638	0.275517	1.43823	0.303752	0.407893	0.0264788	0.169168	0.142726	0.0454254	0.0610598	0.136536	0.111146	0.238856	0.553263	0.0180714	0.135941
1561	Bacteria; Verrucomicrobia; Verrucomicrobiae; Verrucomicrobiales; Verrucomicrobiaceae; Persicirhabdus	0.211425	0.086308	0.101506	0.30369	0.0972006	0.754522	0.0778316	0.191097	1.38076	0.785592	1.28008	0.624006	0.397786	0.773296	0.303026	0.2783	0.675604
1563	Bacteria; Verrucomicrobia; Verrucomicrobiae; Verrucomicrobiales; Verrucomicrobiaceae; Roseibacillus	0.481924	0.273418	0.36796	0.90534	1.02547	1.17048	0.186154	0.656308	1.43483	0.443566	1.8536	0.841787	0.644208	0.773296	0.56149	0.397571	0.928736
1567	No Relative; No Relative; No Relative; No Relative; No Relative; No Relative	0.542553	0.875598	0.541971	0.948315	1.0036	0.730339	1.13859	0.451114	1.38617	0.999359	0.862833	0.198599	1.13413	1.07485	0.757565	1.25416	0.867797
