# Supplementary material for: Short-Term Dynamics of North Sea Bacterioplankton-Dissolved Organic Matter Coherence on Molecular Level
Source: Front Microbiol. 2016 Mar 15;7:321. doi: 10.3389/fmicb.2016.00321 (PMC4791370; doi:10.3389/fmicb.2016.00321)
Supplement: Supplementary file 6 [file DataSheet5.XLSX]

## Sheet: table S5
		Marginal test					Sequential test
		Variable	Pseudo-F	P	Prop.		Variable	Adj R2	Pseudo-F	P	Prop.	Cumul.
Bacteria		DOC	0.78744	0.59	0.049878		Temperature	0.18944	4.7393	0.001	0.2401	0.2401
		TDN	1.6572	0.129	0.099487		TDN	0.25578	2.3372	0.037	0.10871	0.34881
		depth	1.282	0.229	0.078736		O2	0.32845	2.5151	0.011	0.10556	0.45437
		Temperature	4.7393	0.001	0.2401		SiO2	0.36539	1.7566	0.065	0.069671	0.52404
		Salinity	1.8114	0.084	0.10775		PO43-	0.42695	2.2891	0.028	0.081986	0.60603
		O2	2.2104	0.047	0.12843		Salinity	0.46439	1.769	0.089	0.059219	0.66525
		SiO2	2.754	0.016	0.15512		DOC	0.53385	2.4901	0.02	0.072547	0.73779
		PO43-	0.6687	0.713	0.042677		NO2-	0.55037	1.3306	0.207	0.037393	0.77519
		NO2-	1.1761	0.298	0.072709		depth	0.6004	2.0016	0.054	0.04999	0.82518
		NO3-	1.2296	0.27	0.075764
		Chl a	1.243	0.275	0.076526
DOM		Variable	Pseudo-F	P	Prop.		Variable	Adj R2	Pseudo-F	P	Prop.	Cumul.
		DOC	1.6038	0.087	0.096595		Salinity	0.1114	3.0059	0.003	0.16694	0.16694
		TDN	0.76048	0.717	0.048252		Temperature	0.16698	2.0007	0.048	0.10416	0.2711
		depth	1.979	0.036	0.11656		O2	0.20057	1.5883	0.115	0.07936	0.35046
		Temperature	1.9142	0.054	0.11317		Chl a	0.21755	1.282	0.267	0.062695	0.41316
		Salinity	3.0059	0.001	0.16694
		O2	1.6155	0.103	0.097229
		SiO2	1.3137	0.242	0.080527
		PO43-	0.64816	0.79	0.041421
		NO2-	0.79863	0.633	0.050551
		NO3-	0.76982	0.664	0.048816
		Chl a	1.6885	0.064	0.10118
